# Supplementary material for: A Comparative Study of Electronic, Optical, and Thermoelectric Properties of Zn-Doped Bulk and Monolayer SnSe Using Ab Initio Calculations
Source: Nanomaterials (Basel). 2023 Jul 16;13(14):2084. doi: 10.3390/nano13142084 (PMC10383460; doi:10.3390/nano13142084)
Supplement: Supplementary file 1 [file nanomaterials-13-02084-s001.zip]

Archive with 1 entries (1 files):
- nanomaterials-2440855-supplementary.pdf
